# Supplementary material for: Organic nitrogen nutrition: LHT1.2 protein from hybrid aspen (Populus tremula L. x tremuloides Michx) is a functional amino acid transporter and a homolog of Arabidopsis LHT1
Source: Tree Physiol. 2021 Feb 25;41(8):1479–96. doi: 10.1093/treephys/tpab029 (PMC8359683; doi:10.1093/treephys/tpab029)
Supplement: Fig_S6_tpab029 [file fig_s6_tpab029.zip]

Archive with 1 entries (1 files):
- Fig_S6_tpab029.png
